# Supplementary material for: Single-Cell RNA Sequencing of a Postmenopausal Normal Breast Tissue Identifies Multiple Cell Types That Contribute to Breast Cancer
Source: Cancers (Basel). 2020 Dec 4;12(12):3639. doi: 10.3390/cancers12123639 (PMC7761899; doi:10.3390/cancers12123639)
Supplement: Supplementary file 1 [file cancers-12-03639-s001.zip]

Archive with 3 entries (2 files):
- cancers-989935-supplementary-xml/
- cancers-989935-supplementary-xml/cancers-989935-supplementary.docx
- cancers-989935-supplementary-xml/Table S1_Top 100 DEGs per cluster.xls
