# Supplementary material for: Single-Cell RNA Sequencing of a Postmenopausal Normal Breast Tissue Identifies Multiple Cell Types That Contribute to Breast Cancer
Source: Cancers (Basel). 2020 Dec 4;12(12):3639. doi: 10.3390/cancers12123639 (PMC7761899; doi:10.3390/cancers12123639)
Supplement: Supplementary file 1 [file cancers-12-03639-s001.zip › cancers-989935-supplementary-xml/Table S1_Top 100 DEGs per cluster.xls]

## Sheet: Suppl Table T1_aggr_TOP_markers
	p_val	avg_logFC	pct.1	pct.2	p_val_adj	cluster	gene
1	0	2.20159	0.971	0.451	0	0	MT1A
2	0	2.01186	0.996	0.443	0	0	MYL9
3	0	1.9035	0.979	0.341	0	0	C11orf96
4	0	1.86698	0.997	0.384	0	0	TAGLN
5	0	1.62804	0.629	0.017	0	0	PLN
6	0	1.54975	0.597	0.017	0	0	RERGL
7	8.11e-308	1.76303	0.952	0.34	1.41e-303	0	TPM2
8	7.72e-299	1.60707	0.666	0.061	1.34e-294	0	MYH11
9	4.82e-284	1.29919	0.728	0.101	8.39e-280	0	NTRK2
10	1.75e-255	1.42807	0.871	0.224	3.04e-251	0	ACTA2
11	4.46e-255	1.06271	0.999	0.871	7.76e-251	0	ADIRF
12	1.71e-238	1.10857	0.631	0.08	2.97e-234	0	NOTCH3
13	9.1e-236	1.29934	0.844	0.22	1.58e-231	0	CRISPLD2
14	7.64e-231	1.33882	0.932	0.341	1.33e-226	0	S100A4
15	4.97e-215	1.18865	0.787	0.23	8.64e-211	0	MFGE8
16	2.2e-214	0.850054	0.826	0.189	3.82e-210	0	IGFBP5
17	2.53e-212	1.17486	0.542	0.055	4.4e-208	0	NDUFA4L2
18	3.41e-206	1.30132	0.689	0.166	5.93e-202	0	LBH
19	8.94e-206	1.3887	0.653	0.139	1.55e-201	0	ZNF331
20	5.64e-203	1.21707	0.931	0.418	9.81e-199	0	MT1M
21	1.37e-190	0.889297	0.424	0.028	2.38e-186	0	RP11-332H18.4
22	1.84e-188	0.911288	0.473	0.048	3.2e-184	0	RCAN2
23	3.04e-186	1.35785	0.64	0.145	5.29e-182	0	ANGPTL4
24	4.25e-179	1.4915	0.571	0.094	7.39e-175	0	RGS5
25	1.33e-176	1.10837	0.96	0.844	2.32e-172	0	DSTN
26	6.4e-174	0.920815	0.724	0.196	1.11e-169	0	MAP1B
27	2.12e-173	0.897879	0.835	0.309	3.69e-169	0	PLAC9
28	2.96e-173	0.92494	0.815	0.245	5.15e-169	0	SOD3
29	1.64e-171	0.89948	0.964	0.514	2.86e-167	0	CALD1
30	4.79e-171	1.02129	0.455	0.054	8.34e-167	0	CPM
31	1.52e-170	0.974882	0.502	0.079	2.64e-166	0	CCDC3
32	9.89e-170	0.794992	0.35	0.014	1.72e-165	0	FBXL13
33	1.93e-169	0.993967	0.654	0.157	3.36e-165	0	FRZB
34	2.04e-167	0.988604	0.821	0.357	3.55e-163	0	TINAGL1
35	1.03e-161	0.751193	1	0.701	1.79e-157	0	IGFBP7
36	6.8e-158	0.972772	0.654	0.171	1.18e-153	0	BGN
37	1.4e-156	1.25661	0.931	0.795	2.44e-152	0	CYCS
38	5.27e-147	0.878153	0.469	0.077	9.17e-143	0	LMOD1
39	8.72e-147	0.948326	0.815	0.363	1.52e-142	0	GPX3
40	6.54e-146	0.725173	0.961	0.814	1.14e-141	0	SLC25A6
41	1.88e-143	0.99083	0.787	0.351	3.28e-139	0	PHLDA2
42	7.69e-141	0.799558	0.965	0.745	1.34e-136	0	PNRC1
43	5.06e-139	0.625974	0.27	0.006	8.81e-135	0	CASQ2
44	1e-135	0.906411	0.532	0.131	1.74e-131	0	CRIP1
45	3.29e-135	1.0245	0.759	0.357	5.73e-131	0	HES4
46	6.47e-134	0.839256	0.635	0.179	1.13e-129	0	C2orf40
47	1.93e-133	0.649625	0.28	0.011	3.36e-129	0	MAP3K7CL
48	3.16e-133	1.01405	0.464	0.086	5.5e-129	0	GJA4
49	1.12e-131	0.892412	0.479	0.099	1.94e-127	0	PGF
50	1.34e-126	0.77994	0.599	0.178	2.33e-122	0	MYLK
51	2e-126	0.88608	0.585	0.189	3.48e-122	0	MLTK
52	3.97e-124	0.882184	0.62	0.186	6.9e-120	0	CRYAB
53	9.35e-124	0.876604	0.7	0.31	1.63e-119	0	MTHFD2
54	5.05e-121	0.764237	0.443	0.09	8.78e-117	0	C1QTNF1
55	6.22e-120	0.944427	0.962	0.755	1.08e-115	0	MT1X
56	9.56e-120	0.729332	0.74	0.267	1.66e-115	0	CPE
57	2.81e-116	0.831407	0.515	0.144	4.89e-112	0	MCAM
58	2.75e-115	0.814318	0.479	0.123	4.79e-111	0	TBC1D1
59	2.26e-114	0.83021	0.814	0.432	3.93e-110	0	NR4A1
60	3.45e-114	0.742995	0.863	0.653	5.99e-110	0	MGST3
61	1.16e-112	0.735444	0.44	0.096	2.02e-108	0	ISYNA1
62	3.52e-111	0.613171	0.97	0.594	6.13e-107	0	LGALS1
63	2.22e-107	0.661118	0.337	0.049	3.86e-103	0	PTP4A3
64	1.26e-105	0.85303	0.45	0.107	2.2e-101	0	PPP1R14A
65	1.33e-104	0.815621	0.753	0.408	2.31e-100	0	LITAF
66	9.89e-103	0.8119	0.421	0.097	1.72e-98	0	AXL
67	1.03e-102	0.599397	0.333	0.046	1.79e-98	0	LGI4
68	4.43e-101	0.586264	0.286	0.032	7.71e-97	0	ITGA7
69	4.62e-100	0.671606	0.378	0.075	8.04e-96	0	GUCY1A3
70	2.93e-94	0.68019	0.957	0.808	5.09e-90	0	HSPB1
71	8.8e-94	0.8187	0.399	0.1	1.53e-89	0	SORBS2
72	1.65e-93	0.773612	0.685	0.357	2.87e-89	0	NUDT4
73	1.62e-92	0.711996	0.476	0.15	2.83e-88	0	CLMN
74	3.2e-91	0.869032	0.749	0.405	5.57e-87	0	APOLD1
75	1.25e-89	0.787214	0.637	0.347	2.17e-85	0	ARPC1A
76	1.4e-89	0.697938	0.765	0.501	2.43e-85	0	2020-09-07
77	3.17e-88	0.588329	0.306	0.05	5.51e-84	0	PPP1R12B
78	7.44e-88	0.725542	0.459	0.134	1.29e-83	0	VASN
79	8.72e-81	0.781034	0.529	0.214	1.52e-76	0	FADS3
80	3.79e-78	0.887822	0.495	0.211	6.59e-74	0	CCNH
81	1.07e-77	0.752339	0.618	0.314	1.86e-73	0	FLNA
82	9.51e-74	0.6012	0.315	0.07	1.65e-69	0	2020-09-04
83	5.27e-73	1.15257	0.603	0.356	9.17e-69	0	CREM
84	5.1e-71	0.687049	0.515	0.233	8.87e-67	0	UBA2
85	3.05e-70	0.667578	0.81	0.646	5.3e-66	0	MIR22HG
86	1.38e-69	0.676869	0.52	0.236	2.4e-65	0	CHCHD10
87	1.77e-68	0.737579	0.758	0.508	3.07e-64	0	RHOB
88	2.65e-65	0.658118	0.17	0.014	4.61e-61	0	HAS1
89	8.67e-63	0.642108	0.534	0.266	1.51e-58	0	ROCK1
90	3.51e-62	0.590672	0.424	0.161	6.11e-58	0	TNS1
91	2.73e-58	0.746475	0.481	0.219	4.76e-54	0	C12orf75
92	6.52e-58	0.895866	0.389	0.151	1.13e-53	0	GLA
93	1.49e-53	0.596255	0.56	0.319	2.6e-49	0	PPP1R12A
94	4.26e-47	0.58837	0.802	0.715	7.41e-43	0	NDUFA4
95	5.27e-47	0.595335	0.771	0.627	9.17e-43	0	SELK
96	5.73e-45	0.614476	0.609	0.416	9.97e-41	0	CHD1
97	1.79e-43	0.589205	0.319	0.123	3.11e-39	0	CCDC107
98	2.58e-42	0.601776	0.744	0.651	4.48e-38	0	MAT2A
99	5.75e-38	0.592711	0.638	0.484	1e-33	0	ATP1B3
100	5.84e-35	0.617125	0.661	0.559	1.02e-30	0	EIF4A3
101	0	3.1125	0.872	0.06	0	1	DARC
102	0	2.68076	0.789	0.06	0	1	SELE
103	0	2.17623	0.931	0.097	0	1	AQP1
104	0	1.95778	0.995	0.311	0	1	CD74
105	0	1.81857	0.977	0.193	0	1	HLA-DRB1
106	0	1.80453	0.967	0.179	0	1	HLA-DRA
107	0	1.70095	0.764	0.029	0	1	PLVAP
108	0	1.59081	0.923	0.153	0	1	HLA-DPA1
109	0	1.58712	0.856	0.098	0	1	VWF
110	0	1.47889	0.846	0.116	0	1	AC011526.1
111	0	1.4348	0.879	0.165	0	1	HLA-DPB1
112	0	1.26899	0.825	0.114	0	1	EMCN
113	0	1.26232	0.789	0.104	0	1	HLA-DQB1
114	1.14e-304	1.25673	0.826	0.119	1.98e-300	1	ELTD1
115	4.07e-302	1.14269	0.553	0.014	7.07e-298	1	RAMP3
116	1.08e-301	1.78594	0.72	0.081	1.87e-297	1	CSF3
117	8.41e-300	1.44533	0.959	0.321	1.46e-295	1	GNG11
118	2.58e-298	1.26799	0.792	0.118	4.49e-294	1	GJA1
119	3.19e-292	1.63252	0.936	0.307	5.56e-288	1	ICAM1
120	1.13e-286	1.18221	0.778	0.109	1.96e-282	1	ECSCR
121	1.02e-278	1.49943	0.995	0.48	1.78e-274	1	IFI27
122	7.9e-276	1.17786	0.908	0.169	1.37e-271	1	CLDN5
123	4.04e-268	1.51738	0.82	0.179	7.02e-264	1	ADAMTS9
124	1.18e-263	0.951971	0.549	0.03	2.05e-259	1	COL15A1
125	9.83e-263	1.11698	0.686	0.089	1.71e-258	1	HLA-DMA
126	5.2e-260	1.2194	0.824	0.173	9.04e-256	1	CDC42EP3
127	1.02e-245	1.10755	0.692	0.097	1.77e-241	1	CD93
128	3.9e-245	1.06025	0.693	0.098	6.78e-241	1	TSPAN7
129	1.05e-243	1.02134	0.621	0.071	1.82e-239	1	CD34
130	1.06e-241	1.0403	0.762	0.123	1.84e-237	1	RNASE1
131	1.27e-238	1.07395	1	0.953	2.21e-234	1	HLA-B
132	1.2e-235	0.870167	0.506	0.029	2.08e-231	1	GMFG
133	4.6e-235	0.895382	0.431	0.008	8e-231	1	SELP
134	4.13e-231	0.930131	1	0.997	7.19e-227	1	B2M
135	1.11e-230	1.04123	0.999	0.954	1.93e-226	1	TMSB10
136	1.62e-230	1.1249	0.996	0.781	2.81e-226	1	HLA-A
137	3.49e-230	0.968784	0.519	0.038	6.08e-226	1	ZNF385D
138	2.2e-229	1.07198	0.88	0.234	3.83e-225	1	THBD
139	2.45e-228	0.800188	0.502	0.032	4.26e-224	1	HLA-DQA1
140	2.07e-226	1.08385	0.794	0.164	3.61e-222	1	SDPR
141	1.91e-223	1.10217	0.82	0.234	3.32e-219	1	NPDC1
142	2.96e-222	1.14731	0.745	0.163	5.15e-218	1	TSHZ2
143	1.08e-221	0.827548	0.482	0.029	1.87e-217	1	SCARB1
144	1.39e-216	1.2429	0.786	0.23	2.42e-212	1	TMEM70
145	1.27e-213	1.08277	0.75	0.138	2.21e-209	1	SOX17
146	4.04e-207	1.21371	0.969	0.646	7.02e-203	1	ID3
147	1.78e-206	1.03854	0.724	0.159	3.1e-202	1	LIFR
148	3.46e-205	1.09888	0.921	0.486	6.02e-201	1	ETS2
149	1.27e-202	0.849977	0.518	0.053	2.21e-198	1	CXorf36
150	5.92e-202	1.18401	0.997	0.624	1.03e-197	1	TM4SF1
151	2.27e-200	1.08333	0.929	0.527	3.96e-196	1	SDCBP
152	4.64e-199	0.954698	0.782	0.183	8.08e-195	1	RAMP2
153	5.29e-196	1.0475	0.987	0.597	9.21e-192	1	S100A10
154	4.38e-194	1.08296	0.805	0.236	7.62e-190	1	ITM2A
155	1.71e-193	0.961905	0.995	0.689	2.97e-189	1	SPARCL1
156	2.26e-192	0.918543	0.654	0.122	3.93e-188	1	JAM2
157	3.18e-191	0.775486	0.499	0.051	5.53e-187	1	IL3RA
158	1.66e-190	0.859563	0.603	0.088	2.88e-186	1	GPIHBP1
159	6.15e-190	0.945577	0.754	0.214	1.07e-185	1	FXYD5
160	1.01e-188	1.19449	0.71	0.182	1.75e-184	1	RND1
161	7.8e-187	0.855325	0.515	0.066	1.36e-182	1	TPD52L1
162	1.1e-184	0.940096	0.598	0.106	1.91e-180	1	ENG
163	1.81e-177	1.14913	0.561	0.088	3.15e-173	1	RBP7
164	4.81e-175	0.931889	0.991	0.776	8.37e-171	1	NFKBIA
165	5.12e-173	0.953102	0.716	0.169	8.91e-169	1	IFI44L
166	1.63e-172	0.945086	0.565	0.09	2.83e-168	1	SOX7
167	4.46e-169	0.991163	0.969	0.596	7.75e-165	1	SOD2
168	3.33e-168	0.820286	0.368	0.02	5.79e-164	1	CYTL1
169	1.04e-167	0.935496	0.76	0.25	1.81e-163	1	MGST2
170	1.41e-167	0.872707	0.59	0.109	2.45e-163	1	PALMD
171	4.09e-166	0.745593	0.429	0.041	7.11e-162	1	NFKBID
172	9.47e-166	1.15579	0.646	0.157	1.65e-161	1	SPRY1
173	4.04e-164	0.89194	0.891	0.479	7.03e-160	1	FKBP1A
174	3.11e-157	0.745611	0.47	0.063	5.41e-153	1	CALCRL
175	4.08e-155	0.964556	0.676	0.193	7.1e-151	1	NRN1
176	1.21e-151	0.857871	0.563	0.112	2.1e-147	1	HYAL2
177	2.49e-149	0.902394	0.447	0.061	4.32e-145	1	CNKSR3
178	2.24e-148	0.937687	0.814	0.348	3.9e-144	1	PNP
179	1.95e-147	0.958954	0.753	0.269	3.4e-143	1	INSIG1
180	6.26e-146	0.804569	0.633	0.16	1.09e-141	1	TGFBR2
181	3.26e-144	0.763447	0.951	0.641	5.67e-140	1	HLA-C
182	1.37e-142	0.849971	0.975	0.74	2.38e-138	1	EMP1
183	6.85e-139	0.892672	0.613	0.177	1.19e-134	1	DUSP23
184	1.69e-137	0.786158	0.685	0.203	2.94e-133	1	LMCD1
185	6e-131	0.817748	0.724	0.242	1.04e-126	1	MX1
186	2.66e-130	0.788095	0.507	0.101	4.63e-126	1	IFIT1
187	6.14e-129	0.786839	0.609	0.175	1.07e-124	1	CTSH
188	1.86e-119	0.798709	0.741	0.312	3.23e-115	1	TAP1
189	1.69e-116	0.745141	0.628	0.18	2.94e-112	1	IFIT3
190	2.2e-115	0.881522	0.481	0.104	3.84e-111	1	CD36
191	2.04e-113	0.786908	0.625	0.199	3.55e-109	1	TFPI
192	2.06e-113	0.771271	0.61	0.193	3.59e-109	1	NCOA7
193	7.08e-112	0.74768	0.669	0.259	1.23e-107	1	RAB11A
194	1.08e-111	0.797551	0.765	0.331	1.88e-107	1	LY6E
195	4.64e-109	0.766646	0.854	0.514	8.07e-105	1	PDLIM1
196	5.64e-109	0.863273	0.652	0.231	9.81e-105	1	RCAN1
197	1.99e-104	0.803317	0.653	0.244	3.46e-100	1	NDRG1
198	1.23e-99	1.17229	0.856	0.491	2.14e-95	1	IL6
199	5.46e-82	0.772924	0.322	0.061	9.5e-78	1	HMOX1
200	1.39e-32	1.05039	0.214	0.067	2.42e-28	1	G0S2
201	0	3.19612	0.943	0.039	0	2	KRT19
202	0	3.0973	0.974	0.135	0	2	KRT18
203	0	2.95304	0.94	0.03	0	2	AZGP1
204	0	2.59683	0.808	0.026	0	2	C15orf48
205	0	2.487	0.967	0.143	0	2	KRT8
206	0	2.46674	0.927	0.03	0	2	S100A14
207	0	2.39263	0.706	0.012	0	2	PHGR1
208	0	2.15921	0.837	0.04	0	2	ELF3
209	0	2.14271	0.923	0.055	0	2	CLDN4
210	0	1.89364	0.936	0.061	0	2	TSTD1
211	0	1.84503	0.66	0.013	0	2	AGR3
212	0	1.6627	0.857	0.053	0	2	FXYD3
213	0	1.65029	0.907	0.16	0	2	CHPT1
214	0	1.63885	0.823	0.052	0	2	WFDC2
215	0	1.61796	0.806	0.02	0	2	CLDN7
216	0	1.52803	0.876	0.072	0	2	SPINT2
217	0	1.51814	0.792	0.055	0	2	RAB11FIP1
218	0	1.49681	0.607	0.009	0	2	AGR2
219	0	1.47455	0.792	0.011	0	2	SMIM22
220	0	1.25086	0.691	0.018	0	2	BATF
221	0	1.13569	0.611	0.005	0	2	TMC5
222	0	1.08208	0.631	0.016	0	2	MUC1
223	0	1.06632	0.6	0.005	0	2	ANKRD30A
224	0	1.0355	0.519	0.004	0	2	ATP1A4
225	0	1.03462	0.631	0.011	0	2	RBM47
226	0	0.9038	0.603	0.018	0	2	RP11-532F12.5
227	0	0.890552	0.563	0.006	0	2	FBP1
228	4.31e-303	1.19386	0.501	0.004	7.49e-299	2	SLC26A3
229	1.05e-291	1.01345	0.532	0.013	1.83e-287	2	DNAJC12
230	1.59e-290	1.08634	0.512	0.009	2.77e-286	2	CA12
231	2.88e-288	1.12426	0.762	0.078	5.02e-284	2	VAMP8
232	2.13e-284	1.56555	0.616	0.037	3.71e-280	2	STC2
233	6.52e-280	0.997038	0.466	0.004	1.13e-275	2	SPDEF
234	5.72e-277	1.20319	0.717	0.068	9.96e-273	2	MGST1
235	7.73e-277	1.51452	0.651	0.047	1.34e-272	2	BAMBI
236	6.32e-274	1.46662	0.792	0.1	1.1e-269	2	ATP1B1
237	1.47e-273	1.16891	0.72	0.074	2.56e-269	2	TPD52
238	9.55e-268	1.97939	0.969	0.32	1.66e-263	2	S100A16
239	7.58e-258	1.33898	0.83	0.14	1.32e-253	2	RUNX1
240	3.19e-248	1.91335	0.437	0.008	5.54e-244	2	TFF1
241	1.53e-247	0.879075	0.455	0.01	2.66e-243	2	RNF39
242	3.11e-247	1.38539	0.843	0.158	5.41e-243	2	EFHD1
243	4.25e-242	1.74731	0.874	0.186	7.4e-238	2	C8orf4
244	6.21e-241	1.21247	0.642	0.061	1.08e-236	2	RP1-313I6.12
245	1.35e-233	1.32895	0.715	0.093	2.35e-229	2	SDC4
246	7.58e-232	0.942355	0.581	0.047	1.32e-227	2	MLPH
247	2.21e-230	0.911033	0.453	0.015	3.85e-226	2	IL20RA
248	3.65e-224	0.844707	0.53	0.035	6.35e-220	2	FAM102A
249	7.81e-222	1.54791	0.675	0.086	1.36e-217	2	KRT7
250	1.43e-215	1.16123	1	0.896	2.49e-211	2	SERF2
251	1.12e-214	1.90315	0.974	0.541	1.95e-210	2	XBP1
252	1.21e-213	1.12475	0.395	0.009	2.11e-209	2	TFF3
253	3.51e-212	1.13292	0.638	0.078	6.1e-208	2	SLC39A6
254	7.25e-207	1.31407	0.881	0.206	1.26e-202	2	TACSTD2
255	2.35e-205	1.04364	0.687	0.104	4.09e-201	2	MYO6
256	5.97e-205	0.837479	0.417	0.016	1.04e-200	2	ITGB6
257	1.08e-201	1.40839	0.96	0.431	1.87e-197	2	TNFRSF12A
258	3.86e-200	0.848497	0.47	0.03	6.71e-196	2	ITGA2
259	5.69e-199	0.932292	0.483	0.034	9.91e-195	2	FASN
260	1.43e-194	1.04032	0.821	0.172	2.49e-190	2	PERP
261	2e-188	1.03689	0.682	0.111	3.47e-184	2	WEE1
262	4.35e-187	0.853888	0.322	0.004	7.58e-183	2	PVALB
263	9.34e-183	1.08015	0.702	0.131	1.62e-178	2	FAM107B
264	4.53e-179	1.23794	0.985	0.728	7.89e-175	2	ANXA2
265	1.19e-178	1.09564	0.819	0.205	2.07e-174	2	EZR
266	1.46e-174	0.847676	0.585	0.076	2.55e-170	2	C19orf33
267	5.09e-173	1.08684	0.905	0.357	8.86e-169	2	HMGN1
268	9.71e-171	1.47566	0.689	0.141	1.69e-166	2	FHL2
269	2.27e-170	1.0451	0.987	0.701	3.94e-166	2	PPDPF
270	3.58e-169	1.04283	0.832	0.244	6.23e-165	2	CYB5A
271	9.72e-168	0.939775	0.664	0.121	1.69e-163	2	DCXR
272	5.28e-166	1.28245	0.98	0.734	9.18e-162	2	S100A11
273	9.5e-165	1.04524	0.678	0.12	1.65e-160	2	CRABP2
274	3.63e-157	0.948274	0.678	0.141	6.31e-153	2	TRAF4
275	1.69e-153	1.25781	0.737	0.186	2.94e-149	2	GPRC5A
276	1.56e-152	1.0796	0.909	0.466	2.71e-148	2	ATP6V1G1
277	2.77e-150	0.829239	0.503	0.066	4.81e-146	2	TGFB3
278	1.08e-149	0.984313	0.887	0.354	1.88e-145	2	MIF
279	5.93e-147	0.995826	0.786	0.239	1.03e-142	2	C1orf21
280	2.03e-145	0.918619	0.766	0.214	3.53e-141	2	CIB1
281	2.88e-142	0.907634	0.689	0.172	5.01e-138	2	MEAF6
282	3.74e-142	0.954161	0.768	0.225	6.51e-138	2	ZNF593
283	6.43e-142	1.41771	0.954	0.575	1.12e-137	2	TPM1
284	1.44e-140	1.02636	0.936	0.518	2.5e-136	2	CSNK1A1
285	2.46e-140	0.951818	0.717	0.185	4.29e-136	2	SNORA76
286	1.19e-134	0.926793	0.746	0.212	2.07e-130	2	PAWR
287	2.62e-134	1.02796	0.808	0.279	4.55e-130	2	ELOVL5
288	1.52e-131	1.21638	0.885	0.475	2.65e-127	2	DBI
289	1.57e-131	0.925919	0.786	0.264	2.73e-127	2	PTP4A2
290	1.16e-127	0.990249	0.87	0.392	2.01e-123	2	KRT10
291	6.13e-126	1.04944	0.788	0.299	1.07e-121	2	PEA15
292	9.63e-126	1.30422	0.285	0.015	1.68e-121	2	PIP
293	1.04e-115	1.20858	0.967	0.745	1.82e-111	2	COX6C
294	1.05e-100	1.06071	0.698	0.247	1.82e-96	2	UGDH
295	3.23e-98	1.11359	0.369	0.055	5.61e-94	2	AQP3
296	2.36e-95	0.957073	0.528	0.133	4.11e-91	2	FDX1
297	7.56e-85	0.901439	0.74	0.335	1.32e-80	2	MAGED2
298	1.75e-81	0.964195	0.819	0.407	3.05e-77	2	ERRFI1
299	1.29e-66	1.15055	0.751	0.388	2.25e-62	2	SOX4
300	2.98e-63	0.929044	0.731	0.378	5.18e-59	2	TCEAL4
301	0	3.27995	0.982	0.064	0	3	LUM
302	0	2.40232	0.908	0.049	0	3	SFRP2
303	0	2.13825	0.973	0.094	0	3	FBLN1
304	0	2.0939	0.97	0.127	0	3	C1S
305	0	1.83412	0.866	0.064	0	3	MEG3
306	0	1.72476	0.741	0.028	0	3	GPC3
307	0	1.65642	0.789	0.052	0	3	CTSK
308	4.46e-297	1.85132	0.917	0.111	7.76e-293	3	MFAP4
309	5.09e-297	3.36278	0.994	0.193	8.85e-293	3	APOD
310	9.94e-285	2.13095	0.866	0.107	1.73e-280	3	COL1A2
311	4.28e-270	1.56392	0.738	0.062	7.44e-266	3	ALDH1A1
312	5.02e-266	1.50025	0.729	0.06	8.73e-262	3	PDGFRL
313	2.77e-262	2.6403	0.997	0.219	4.82e-258	3	DCN
314	1.24e-250	1.26863	0.708	0.06	2.15e-246	3	OLFML3
315	1.26e-250	1.34697	0.658	0.048	2.19e-246	3	MMP2
316	3.27e-249	2.01317	0.964	0.194	5.7e-245	3	C1R
317	2.64e-242	1.17751	0.521	0.022	4.59e-238	3	SPON2
318	3.13e-242	1.54058	0.664	0.053	5.44e-238	3	DPT
319	1.3e-236	1.2609	0.634	0.049	2.26e-232	3	NR2F1
320	1.26e-220	1.11399	0.685	0.061	2.2e-216	3	OGN
321	1.96e-219	1.14483	0.693	0.074	3.4e-215	3	LRP1
322	4.79e-215	1.19946	0.661	0.07	8.33e-211	3	TMEM176B
323	5.7e-213	1.52038	0.94	0.202	9.91e-209	3	SERPINF1
324	8.43e-213	1.01643	0.443	0.016	1.47e-208	3	IGF1
325	9.6e-209	1.73321	0.982	0.274	1.67e-204	3	RARRES2
326	4.71e-206	1.08757	0.592	0.051	8.19e-202	3	PLTP
327	3.91e-198	0.853509	0.446	0.02	6.8e-194	3	OMD
328	2.91e-194	1.16475	0.455	0.023	5.06e-190	3	COL3A1
329	2.63e-192	1.12191	0.619	0.067	4.58e-188	3	FBLN5
330	8.87e-192	1.65681	0.75	0.117	1.54e-187	3	COL1A1
331	3.6e-190	1.2731	0.616	0.062	6.26e-186	3	C3
332	1.11e-176	1.61393	0.887	0.203	1.93e-172	3	IGFBP6
333	2.06e-173	1.10993	0.586	0.068	3.58e-169	3	SRPX
334	5.08e-173	0.999874	0.551	0.055	8.83e-169	3	COL6A3
335	6.69e-171	1.26153	0.711	0.116	1.16e-166	3	GPNMB
336	3.49e-165	0.767572	0.378	0.018	6.07e-161	3	BICC1
337	3.48e-162	1.32087	0.836	0.209	6.06e-158	3	COL6A2
338	7.76e-160	1.36983	0.821	0.201	1.35e-155	3	PCOLCE
339	1.69e-159	1.00226	0.536	0.061	2.94e-155	3	TMEM176A
340	4.19e-158	1.27011	0.708	0.142	7.29e-154	3	HTRA1
341	1.94e-152	1.43149	0.967	0.523	3.37e-148	3	SEPP1
342	5.49e-152	1.00411	0.503	0.052	9.54e-148	3	EFEMP1
343	5.3e-148	1.40651	0.804	0.197	9.22e-144	3	CCDC80
344	8.14e-145	1.32004	0.911	0.306	1.42e-140	3	CXCL12
345	2.38e-143	0.985525	0.497	0.057	4.14e-139	3	VCAN
346	5.91e-137	1.10617	0.321	0.016	1.03e-132	3	TNFAIP6
347	3.52e-133	0.991671	0.277	0.009	6.12e-129	3	TAC1
348	2.2e-131	0.906126	0.595	0.098	3.82e-127	3	MXRA8
349	2.46e-130	1.08591	0.723	0.177	4.28e-126	3	COL6A1
350	7.3e-130	1.22959	0.696	0.153	1.27e-125	3	SFRP1
351	1.63e-127	1.76547	0.318	0.019	2.83e-123	3	PTGDS
352	2.22e-122	1.1801	0.845	0.319	3.87e-118	3	NBL1
353	9e-120	1.08333	0.756	0.22	1.57e-115	3	LGALS3BP
354	1.21e-119	1.05064	0.967	0.534	2.1e-115	3	SERPING1
355	3.32e-117	0.783591	0.375	0.035	5.77e-113	3	RSPO3
356	1.05e-111	1.16362	0.863	0.316	1.82e-107	3	MAFB
357	1.65e-111	1.03246	0.58	0.116	2.86e-107	3	SMOC2
358	1.14e-110	1.64108	0.899	0.429	1.99e-106	3	CTGF
359	5.09e-109	0.945655	0.759	0.23	8.86e-105	3	TIMP2
360	2.48e-106	1.02892	0.994	0.648	4.32e-102	3	LGALS1
361	4.59e-106	1.08059	0.929	0.519	7.99e-102	3	TIMP1
362	2.84e-103	1.19032	0.949	0.61	4.94e-99	3	IGFBP4
363	1.11e-102	1.28981	0.988	0.81	1.93e-98	3	GSN
364	3.51e-100	0.896861	0.372	0.043	6.11e-96	3	ADH1B
365	6.23e-99	1.00678	0.875	0.324	1.08e-94	3	SOD3
366	7.07e-96	0.833042	0.988	0.664	1.23e-91	3	MGP
367	2.31e-95	0.947475	0.616	0.15	4.01e-91	3	CRABP2
368	5.92e-95	0.758197	0.188	0.005	1.03e-90	3	PI16
369	3.99e-93	0.949353	0.711	0.212	6.94e-89	3	AEBP1
370	1.05e-87	0.84085	0.476	0.091	1.83e-83	3	OSR2
371	3.48e-85	0.910449	0.515	0.119	6.05e-81	3	LEPR
372	3.97e-85	1.01558	0.238	0.018	6.9e-81	3	C7
373	5.83e-85	0.865956	0.61	0.176	1.01e-80	3	FSTL1
374	1.04e-83	0.889151	0.786	0.281	1.81e-79	3	FXYD1
375	4.27e-83	1.4828	0.619	0.195	7.43e-79	3	IGF2
376	1.35e-80	0.790842	0.536	0.136	2.35e-76	3	NOVA1
377	2.37e-75	0.960962	0.961	0.69	4.12e-71	3	DNAJB1
378	3.18e-74	1.65567	0.351	0.057	5.53e-70	3	CXCL14
379	5.89e-74	0.998621	0.756	0.304	1.02e-69	3	GEM
380	7.28e-74	0.861184	0.973	0.607	1.27e-69	3	CEBPB
381	7.28e-73	0.777822	0.574	0.176	1.27e-68	3	CYBRD1
382	1.17e-71	0.814317	0.786	0.32	2.03e-67	3	ITM2A
383	3.64e-70	0.893683	0.938	0.698	6.33e-66	3	KLF4
384	4.75e-69	0.832442	0.664	0.244	8.27e-65	3	RND3
385	3.78e-68	0.909502	0.949	0.69	6.58e-64	3	EGR1
386	1.44e-66	0.77125	0.467	0.118	2.5e-62	3	LTBP4
387	1.08e-63	0.940882	0.658	0.263	1.89e-59	3	ADM
388	6.97e-63	0.800699	0.795	0.407	1.21e-58	3	LHFP
389	8.43e-63	0.76056	0.896	0.624	1.47e-58	3	PSAP
390	8.09e-61	0.881932	0.735	0.361	1.41e-56	3	MDK
391	1.11e-59	0.758744	0.839	0.534	1.93e-55	3	C6orf48
392	4.02e-59	0.768516	0.949	0.72	7e-55	3	ZFP36L2
393	8.28e-51	0.767298	0.756	0.384	1.44e-46	3	KCNQ1OT1
394	1.55e-45	1.71757	0.336	0.087	2.7e-41	3	CFD
395	1.06e-44	0.820774	0.494	0.179	1.84e-40	3	RGS2
396	1.95e-43	0.796525	0.982	0.91	3.39e-39	3	JUN
397	6.26e-40	0.891256	0.929	0.756	1.09e-35	3	HSPA1A
398	1.06e-31	0.861839	0.783	0.546	1.84e-27	3	CYR61
399	2.73e-28	0.954188	0.211	0.053	4.74e-24	3	CXCL1
400	4.98e-08	0.909792	0.161	0.077	0.000866348	3	HSPA6
401	0	1.34605	0.616	0.015	0	4	SEMA3G
402	2.33e-275	2.67841	0.879	0.116	4.06e-271	4	IGFBP3
403	4.39e-254	1.61731	0.852	0.115	7.63e-250	4	ICAM2
404	9.38e-200	1.986	0.99	0.323	1.63e-195	4	SRGN
405	2.96e-187	1.20291	0.643	0.075	5.15e-183	4	PODXL
406	5.09e-175	1.48208	0.659	0.087	8.86e-171	4	FN1
407	1.14e-173	1.74984	0.964	0.276	1.98e-169	4	CLDN5
408	3.2e-169	1.60723	0.908	0.215	5.58e-165	4	SOX17
409	4.34e-167	0.916684	0.482	0.039	7.55e-163	4	ARL15
410	1.88e-165	0.822215	0.364	0.014	3.28e-161	4	KCNJ2
411	1.06e-162	1.5946	0.82	0.19	1.85e-158	4	FAM107A
412	1.02e-152	1.43169	1	0.898	1.77e-148	4	SRP14
413	4.62e-149	1.42767	0.698	0.135	8.03e-145	4	SLC9A3R2
414	1.36e-148	0.910536	0.472	0.044	2.37e-144	4	BMX
415	1.03e-141	1.30138	0.656	0.116	1.8e-137	4	CX3CL1
416	1.37e-137	1.16177	0.675	0.128	2.38e-133	4	FBLN2
417	1.02e-136	1.3037	0.997	0.625	1.77e-132	4	CAV1
418	1.93e-135	1.36304	0.889	0.251	3.36e-131	4	SDPR
419	4.12e-135	1.51008	0.938	0.327	7.17e-131	4	THBD
420	3.55e-130	1.28068	0.852	0.268	6.17e-126	4	RAMP2
421	8.48e-130	1.20377	0.669	0.137	1.48e-125	4	CLEC14A
422	4.13e-127	1.27989	0.787	0.22	7.19e-123	4	KCTD12
423	2.01e-124	0.875501	0.446	0.049	3.49e-120	4	HEY1
424	3.14e-124	1.11199	1	0.961	5.45e-120	4	TMSB10
425	5.42e-120	2.30587	0.859	0.343	9.42e-116	4	CXCL2
426	6.55e-120	0.804589	0.502	0.07	1.14e-115	4	NOTCH4
427	1.5e-119	1.02421	1	0.96	2.62e-115	4	HLA-B
428	2.83e-119	0.968932	0.574	0.099	4.93e-115	4	PTPRB
429	3.76e-119	1.09688	0.807	0.217	6.55e-115	4	RNASE1
430	5.68e-118	1.10796	0.574	0.103	9.88e-114	4	IL32
431	1.45e-116	0.998957	0.757	0.185	2.53e-112	4	IGF2
432	1.59e-115	0.918985	1	0.998	2.77e-111	4	B2M
433	1.33e-113	1.04763	0.823	0.242	2.31e-109	4	IFI44L
434	1.7e-113	0.847069	0.554	0.095	2.96e-109	4	CDH5
435	1.03e-109	1.15008	1	0.558	1.8e-105	4	IFI27
436	5.31e-109	1.3218	0.695	0.186	9.23e-105	4	ENPP2
437	9.73e-107	1.15704	0.934	0.425	1.69e-102	4	IFI6
438	2.34e-106	1.15646	0.721	0.208	4.07e-102	4	PPAP2A
439	4.46e-105	0.846135	1	0.896	7.76e-101	4	HLA-E
440	6.85e-105	0.908145	0.42	0.056	1.19e-100	4	GMNN
441	1.05e-104	0.818317	0.489	0.079	1.83e-100	4	S1PR1
442	4.77e-104	1.09724	0.938	0.516	8.3e-100	4	EPAS1
443	9.42e-104	1.11707	0.744	0.25	1.64e-99	4	PDCD4
444	4.59e-103	1.01408	0.564	0.117	7.98e-99	4	WARS
445	1.32e-101	0.795124	0.508	0.089	2.3e-97	4	TIE1
446	1.45e-100	0.891976	0.449	0.065	2.53e-96	4	BTNL9
447	8.25e-99	1.07533	0.934	0.481	1.43e-94	4	A2M
448	1.11e-98	1.06329	0.754	0.259	1.93e-94	4	SWAP70
449	3.24e-97	1.26601	0.833	0.389	5.63e-93	4	JMJD1C
450	1.13e-96	0.936451	0.797	0.231	1.96e-92	4	ELTD1
451	1.6e-95	1.09516	0.751	0.235	2.77e-91	4	IFIT3
452	8.13e-95	0.791643	0.351	0.039	1.41e-90	4	SULF1
453	1.08e-94	0.994854	0.757	0.27	1.88e-90	4	IFNGR1
454	1.05e-93	0.8825	0.997	0.814	1.82e-89	4	HLA-A
455	2.91e-92	1.09984	0.616	0.167	5.07e-88	4	EFNB2
456	3.53e-92	1.00904	0.725	0.233	6.15e-88	4	MTUS1
457	7.56e-88	0.959551	0.925	0.559	1.32e-83	4	BST2
458	4.87e-85	0.833117	0.521	0.117	8.47e-81	4	ERG
459	5.38e-85	0.874285	0.652	0.177	9.36e-81	4	PALMD
460	1.86e-82	1.05483	0.61	0.167	3.24e-78	4	GPIHBP1
461	2.97e-82	1.20264	0.987	0.843	5.16e-78	4	SAT1
462	4.08e-82	0.925412	0.574	0.149	7.11e-78	4	PIK3R3
463	8.54e-82	1.04424	0.574	0.155	1.49e-77	4	ABL2
464	9.9e-82	0.925885	0.984	0.803	1.72e-77	4	DUSP1
465	1.44e-80	0.796453	0.518	0.115	2.5e-76	4	GPR116
466	1.69e-80	0.809294	0.515	0.117	2.94e-76	4	MMRN2
467	4.48e-80	1.08253	0.823	0.376	7.79e-76	4	TCF4
468	1.21e-79	1.0498	0.43	0.078	2.1e-75	4	IFIT2
469	1.76e-79	0.958608	0.83	0.395	3.05e-75	4	CRIP2
470	2.25e-79	0.906947	0.984	0.786	3.92e-75	4	SOCS3
471	1.21e-78	0.931986	0.908	0.54	2.11e-74	4	FKBP1A
472	3.37e-78	0.990302	0.902	0.544	5.87e-74	4	ARID5A
473	9.47e-78	0.942082	0.597	0.16	1.65e-73	4	SOX7
474	4.63e-76	0.892528	0.672	0.231	8.05e-72	4	STMN1
475	9.4e-76	0.935461	0.63	0.188	1.63e-71	4	AKR1C3
476	4.16e-75	1.43882	0.567	0.158	7.24e-71	4	STC1
477	5.43e-75	0.81064	1	0.736	9.45e-71	4	SPARCL1
478	9.12e-75	0.797952	0.754	0.277	1.59e-70	4	ESAM
479	1.59e-74	0.852868	0.915	0.423	2.77e-70	4	GNG11
480	9.13e-74	1.03998	0.748	0.302	1.59e-69	4	HBEGF
481	5.79e-73	0.825008	0.61	0.189	1.01e-68	4	SEC14L1
482	5.61e-66	0.837861	0.98	0.775	9.77e-62	4	EMP1
483	5.69e-66	0.959369	0.607	0.212	9.9e-62	4	MAST4
484	1.65e-65	0.899393	0.593	0.197	2.87e-61	4	TIFA
485	1.1e-64	0.807542	0.862	0.439	1.92e-60	4	ISG15
486	3.62e-64	1.29913	0.489	0.128	6.3e-60	4	CXCL3
487	1.5e-63	0.840082	0.59	0.189	2.61e-59	4	LRRC32
488	5.76e-62	0.893862	0.734	0.341	1e-57	4	ELF1
489	1.4e-61	0.793257	0.57	0.181	2.43e-57	4	HYAL2
490	3.34e-61	0.806361	0.649	0.257	5.82e-57	4	LAP3
491	1.19e-58	0.841518	0.757	0.328	2.07e-54	4	CXCL12
492	2.55e-58	0.907585	0.928	0.69	4.44e-54	4	TSC22D1
493	6.6e-58	1.36964	0.554	0.191	1.15e-53	4	CYP1B1
494	3.77e-48	0.847731	0.436	0.126	6.56e-44	4	C2CD4B
495	2.2e-44	0.937281	0.803	0.499	3.83e-40	4	ADAMTS1
496	8.38e-44	0.905198	0.492	0.177	1.46e-39	4	BIRC3
497	1.46e-41	0.929953	0.328	0.084	2.54e-37	4	EDN1
498	8.96e-38	1.115	0.708	0.41	1.56e-33	4	FABP4
499	4.84e-37	1.00383	0.918	0.759	8.42e-33	4	HSPA1A
500	2.98e-32	0.897778	0.528	0.233	5.18e-28	4	C10orf10
501	1.38e-212	1.42491	0.41	0.007	2.4e-208	5	CCL21
502	3.19e-162	1.07561	0.34	0.008	5.54e-158	5	HAS2
503	1.21e-152	1.54068	0.761	0.102	2.11e-148	5	STEAP4
504	2.21e-142	1.99995	0.293	0.006	3.84e-138	5	CCL19
505	1.06e-117	2.36073	0.686	0.11	1.85e-113	5	CCL8
506	7.17e-113	2.07968	0.926	0.305	1.25e-108	5	IGFBP5
507	5.22e-108	1.2069	0.644	0.106	9.08e-104	5	GGT5
508	9.15e-102	0.924165	0.378	0.03	1.59e-97	5	ABCC9
509	2.06e-96	2.34543	0.989	0.668	3.58e-92	5	CCL2
510	7.46e-92	1.25374	0.633	0.121	1.3e-87	5	TGFBI
511	2.41e-90	0.803094	0.42	0.044	4.19e-86	5	SSTR2
512	1.32e-86	0.825182	0.388	0.04	2.3e-82	5	NGFR
513	1.46e-86	1.2658	0.84	0.266	2.54e-82	5	CD44
514	5.31e-84	1.57175	0.739	0.176	9.23e-80	5	RGS5
515	1.17e-81	1.18114	1	0.759	2.03e-77	5	IGFBP7
516	1.69e-81	1.53205	0.484	0.073	2.95e-77	5	CH25H
517	1.34e-80	1.5914	0.915	0.462	2.33e-76	5	ADAMTS4
518	1.09e-79	0.821901	0.138	0.001	1.89e-75	5	CCL13
519	3.41e-79	1.49877	0.83	0.292	5.93e-75	5	MAP1B
520	1.23e-78	1.40433	0.691	0.186	2.14e-74	5	CTSC
521	3.79e-76	1.46542	0.777	0.224	6.59e-72	5	APOE
522	6.1e-71	1.30033	0.888	0.338	1.06e-66	5	CRISPLD2
523	6.14e-70	1.18633	0.989	0.6	1.07e-65	5	CALD1
524	1.43e-64	0.794887	0.479	0.089	2.48e-60	5	PARM1
525	3.32e-64	0.944064	0.484	0.09	5.77e-60	5	CFD
526	3.41e-62	1.22166	0.947	0.467	5.94e-58	5	C11orf96
527	1.52e-60	0.989967	0.989	0.71	2.64e-56	5	TIMP3
528	9.24e-60	0.749176	0.351	0.049	1.61e-55	5	FAM162B
529	2.26e-59	0.937035	0.521	0.12	3.93e-55	5	COL4A1
530	3.33e-58	0.837544	0.468	0.093	5.8e-54	5	LGI4
531	4.68e-56	0.823296	0.457	0.093	8.15e-52	5	EDNRB
532	3.22e-54	0.91812	0.851	0.422	5.61e-50	5	LHFP
533	5.91e-54	0.92882	0.867	0.35	1.03e-49	5	CPE
534	2.14e-52	0.921015	0.388	0.072	3.72e-48	5	SLC7A5
535	2.95e-51	0.744432	0.431	0.087	5.13e-47	5	COL6A3
536	1.3e-50	0.869315	0.984	0.551	2.26e-46	5	MT1A
537	1.62e-47	1.0346	0.878	0.593	2.82e-43	5	NAMPT
538	1.23e-45	0.872403	1	0.961	2.14e-41	5	MT2A
539	3.3e-44	0.766607	0.505	0.14	5.75e-40	5	PLEKHA4
540	1.28e-43	0.659917	0.388	0.083	2.23e-39	5	ZEB2
541	2.32e-42	0.710219	0.984	0.504	4.04e-38	5	TAGLN
542	6.03e-42	1.02427	0.723	0.306	1.05e-37	5	ID4
543	1.09e-41	0.835304	0.596	0.189	1.9e-37	5	NOTCH3
544	2.82e-40	0.74441	0.468	0.13	4.91e-36	5	SYNPO2
545	4.09e-40	0.690307	0.298	0.053	7.12e-36	5	AGTR1
546	1.65e-39	0.705002	0.213	0.027	2.87e-35	5	FST
547	3.75e-38	0.637235	0.676	0.241	6.53e-34	5	PCOLCE
548	1.28e-37	0.855677	0.989	0.84	2.23e-33	5	CEBPD
549	1.57e-37	0.720547	0.92	0.456	2.74e-33	5	S100A4
550	1.1e-35	0.90485	0.495	0.152	1.91e-31	5	NDUFA4L2
551	3.62e-35	0.746406	0.415	0.119	6.29e-31	5	HMOX2
552	8.71e-35	0.729826	0.574	0.218	1.52e-30	5	EPS8
553	3.41e-34	0.785327	0.378	0.1	5.93e-30	5	HOPX
554	1.52e-33	0.694723	0.516	0.173	2.64e-29	5	PRRX1
555	1.61e-33	0.703636	0.441	0.138	2.8e-29	5	PMEPA1
556	1.22e-32	0.896143	0.644	0.267	2.12e-28	5	C2orf40
557	3.45e-32	0.863096	0.723	0.37	6.01e-28	5	FILIP1L
558	1.34e-31	0.725234	0.521	0.192	2.34e-27	5	ZNF703
559	1.67e-31	0.935198	0.846	0.663	2.91e-27	5	MAT2A
560	2.67e-31	1.17927	0.606	0.284	4.65e-27	5	THBS1
561	3.5e-31	0.662408	0.957	0.757	6.1e-27	5	ARID5B
562	3.94e-31	0.671525	0.399	0.118	6.85e-27	5	EPB41L2
563	6.91e-31	0.806182	0.862	0.521	1.2e-26	5	MT1M
564	1.05e-30	0.841313	0.58	0.241	1.83e-26	5	FABP5
565	2.2e-30	0.906881	0.702	0.348	3.83e-26	5	CXCL12
566	6.96e-30	0.677623	0.309	0.072	1.21e-25	5	ADRA2A
567	8.43e-30	0.666477	0.83	0.548	1.47e-25	5	2020-09-07
568	2.44e-28	0.767787	0.42	0.14	4.25e-24	5	NR4A3
569	2.56e-28	0.726483	0.713	0.384	4.46e-24	5	MTHFD2
570	8.91e-27	0.799216	0.83	0.572	1.55e-22	5	IFI16
571	1.11e-26	0.762861	0.303	0.08	1.93e-22	5	SNAI2
572	1.8e-26	0.664864	0.872	0.576	3.14e-22	5	PHLDA1
573	2.85e-26	0.665162	0.372	0.118	4.96e-22	5	GLIS3
574	1.04e-24	0.883979	0.633	0.326	1.82e-20	5	RGS16
575	4.31e-24	0.669357	0.548	0.264	7.51e-20	5	ARHGDIB
576	5.24e-24	1.06794	0.75	0.463	9.11e-20	5	ISG15
577	3.05e-23	0.757218	0.585	0.308	5.31e-19	5	CTSL
578	8.55e-23	0.903112	0.819	0.561	1.49e-18	5	IL6
579	1.13e-22	0.78719	0.255	0.066	1.97e-18	5	FGF7
580	1.23e-22	0.6591	0.383	0.139	2.14e-18	5	SOCS1
581	2.15e-22	0.643485	0.489	0.219	3.74e-18	5	EPHX1
582	2.67e-22	0.65321	0.644	0.387	4.65e-18	5	NOP56
583	3.14e-22	0.736349	0.66	0.332	5.47e-18	5	GEM
584	5.04e-22	0.830941	0.537	0.247	8.78e-18	5	ANGPTL4
585	9.56e-22	0.661754	0.463	0.205	1.66e-17	5	NABP1
586	2.85e-21	0.713997	0.415	0.169	4.96e-17	5	SDC2
587	3.98e-20	0.689834	0.84	0.657	6.93e-16	5	MYC
588	6.73e-20	0.709388	0.394	0.158	1.17e-15	5	MX2
589	3.4e-18	0.875358	0.479	0.247	5.92e-14	5	FAM46A
590	1.89e-17	0.668073	0.511	0.258	3.29e-13	5	RASD1
591	1.05e-16	0.670464	0.511	0.268	1.84e-12	5	MIR4435-1HG
592	6.67e-16	0.641982	0.314	0.124	1.16e-11	5	CCDC71L
593	1.95e-15	0.840635	0.723	0.552	3.39e-11	5	TIMP1
594	1.97e-14	0.770635	0.569	0.352	3.43e-10	5	LINC00152
595	5.34e-14	0.654193	0.633	0.431	9.29e-10	5	CSRP2
596	5.53e-14	0.739303	0.138	0.032	9.61e-10	5	FAM150B
597	1.83e-13	0.779655	0.441	0.249	3.19e-09	5	FHL1
598	4.22e-11	0.701297	0.729	0.572	7.34e-07	5	NNMT
599	1.67e-07	0.639952	0.415	0.283	0.00291152	5	NCOA7
600	0.00144341	0.641572	0.176	0.108	1	5	IFIT2
601	1.18e-293	3.63664	0.988	0.075	2.05e-289	6	SFRP4
602	3.83e-228	1.4443	0.373	0.002	6.66e-224	6	MYOC
603	3.49e-218	2.04775	0.888	0.086	6.08e-214	6	OGN
604	1.72e-208	1.76543	0.876	0.08	3e-204	6	C3
605	2.17e-181	2.15519	0.994	0.143	3.77e-177	6	FBLN1
606	1.29e-168	0.780751	0.335	0.006	2.24e-164	6	PCOLCE2
607	8.08e-159	1.21392	0.602	0.045	1.4e-154	6	ASPN
608	1.15e-157	0.849599	0.273	0.002	2e-153	6	AC004562.1
609	1.51e-154	1.07393	0.559	0.039	2.63e-150	6	ABI3BP
610	3.31e-147	0.788891	0.323	0.008	5.77e-143	6	SCRG1
611	1.83e-146	1.30864	0.54	0.039	3.18e-142	6	GAS1
612	9.02e-144	2.21774	0.994	0.242	1.57e-139	6	SERPINF1
613	1.25e-142	2.34876	0.994	0.237	2.17e-138	6	IGFBP6
614	3.07e-140	1.5878	0.64	0.065	5.34e-136	6	RARRES1
615	1.67e-138	1.34298	0.77	0.096	2.9e-134	6	PDGFRL
616	1.57e-128	1.17261	0.745	0.096	2.72e-124	6	OLFML3
617	2.45e-126	1.44265	0.901	0.158	4.27e-122	6	MFAP4
618	3.61e-124	2.1811	1	0.264	6.28e-120	6	DCN
619	1.86e-122	1.05597	0.354	0.016	3.23e-118	6	WISP2
620	2.16e-121	1.25818	0.696	0.086	3.75e-117	6	DPT
621	1.94e-113	1.11926	0.565	0.061	3.37e-109	6	PRELP
622	2.11e-113	1.54329	0.925	0.23	3.66e-109	6	AEBP1
623	3.59e-111	1.37774	0.907	0.179	6.24e-107	6	C1S
624	3.28e-109	1.4469	0.969	0.238	5.7e-105	6	C1R
625	4.54e-104	1.69216	0.975	0.315	7.9e-100	6	RARRES2
626	1.08e-99	1.20374	0.683	0.104	1.88e-95	6	ALDH1A1
627	1.11e-96	0.968635	0.453	0.043	1.93e-92	6	FIBIN
628	1.79e-96	1.14267	0.671	0.101	3.11e-92	6	CTSK
629	4.22e-96	1.31563	0.646	0.104	7.34e-92	6	COL14A1
630	2.07e-92	1.73571	0.857	0.229	3.6e-88	6	CCDC80
631	1.91e-91	1.21006	0.708	0.118	3.32e-87	6	MEG3
632	1.88e-88	0.764005	0.429	0.041	3.27e-84	6	THBS2
633	4.32e-87	1.81379	0.994	0.653	7.51e-83	6	CLU
634	6.76e-86	1.1879	0.677	0.11	1.18e-81	6	SFRP2
635	9.96e-85	1.4826	1	0.557	1.73e-80	6	SERPING1
636	1e-84	0.993648	0.584	0.087	1.75e-80	6	MMP2
637	2.08e-84	2.05281	1	0.682	3.62e-80	6	MGP
638	7.48e-83	0.762534	0.404	0.04	1.3e-78	6	ABCA8
639	1.82e-81	1.02497	0.665	0.123	3.16e-77	6	MXRA8
640	3.19e-76	1.23331	1	0.854	5.54e-72	6	CST3
641	2.39e-72	1.35057	0.733	0.182	4.16e-68	6	SFRP1
642	4.53e-70	1.32565	0.975	0.54	7.89e-66	6	TIMP1
643	6.74e-70	1.05282	0.578	0.108	1.17e-65	6	OSR2
644	3.23e-69	0.768919	0.441	0.06	5.62e-65	6	PODN
645	3.09e-68	1.22402	0.429	0.059	5.38e-64	6	ADH1B
646	6.52e-68	0.875292	0.596	0.114	1.13e-63	6	LRP1
647	7.54e-67	1.01482	0.82	0.237	1.31e-62	6	PCOLCE
648	7.59e-66	0.986599	0.404	0.053	1.32e-61	6	RSPO3
649	1.63e-64	0.818601	0.677	0.157	2.83e-60	6	COL1A1
650	3.81e-64	1.09157	0.609	0.137	6.63e-60	6	LEPR
651	4.45e-62	1.17047	0.963	0.549	7.75e-58	6	SEPP1
652	6.29e-58	1.06138	0.907	0.478	1.09e-53	6	NUPR1
653	1.38e-57	0.969746	1	0.988	2.41e-53	6	FTL
654	2.6e-56	0.95676	0.783	0.248	4.52e-52	6	COL6A2
655	6.7e-56	1.02249	0.857	0.306	1.17e-51	6	FXYD1
656	5.09e-55	0.904681	0.658	0.162	8.86e-51	6	COL1A2
657	4.62e-54	1.00732	1	0.819	8.03e-50	6	GSN
658	1.39e-53	0.756067	0.578	0.132	2.41e-49	6	LTBP4
659	5.99e-53	1.18454	0.727	0.236	1.04e-48	6	C10orf10
660	9.36e-53	1.15984	0.969	0.705	1.63e-48	6	DNAJB1
661	5.22e-52	1.26271	0.87	0.413	9.09e-48	6	PLAC9
662	9.5e-52	1.00321	0.689	0.234	1.65e-47	6	CTSF
663	1.04e-51	0.881623	0.528	0.122	1.81e-47	6	PIK3R1
664	3.71e-51	1.33118	0.913	0.456	6.46e-47	6	CTGF
665	1.79e-50	1.019	0.82	0.35	3.12e-46	6	NBL1
666	3.47e-50	0.870636	0.602	0.168	6.04e-46	6	RNASE4
667	2.69e-49	0.793869	0.602	0.156	4.68e-45	6	GPNMB
668	1.3e-46	1.00375	0.851	0.349	2.26e-42	6	MAFB
669	3.8e-44	0.980032	0.714	0.277	6.61e-40	6	USP53
670	7.66e-44	0.948133	0.919	0.525	1.33e-39	6	ID2
671	1.34e-43	0.834517	0.553	0.151	2.33e-39	6	EMP3
672	1.96e-43	1.19743	0.795	0.352	3.4e-39	6	DDIT4
673	6.61e-43	0.965448	0.963	0.704	1.15e-38	6	EGR1
674	2.91e-42	1.05973	0.994	0.913	5.07e-38	6	JUN
675	3.82e-39	0.968888	0.658	0.239	6.65e-35	6	FHL1
676	1.24e-37	0.744821	0.913	0.639	2.16e-33	6	PSAP
677	1.84e-36	0.858744	0.503	0.145	3.2e-32	6	RRAD
678	1.77e-35	0.764577	0.658	0.256	3.08e-31	6	LGALS3BP
679	2.43e-32	0.741873	0.559	0.2	4.22e-28	6	CYBRD1
680	2.8e-32	1.06217	0.919	0.671	4.87e-28	6	SOD2
681	6.3e-32	0.829768	0.522	0.177	1.1e-27	6	CDKN1C
682	2.98e-31	0.715767	0.571	0.2	5.18e-27	6	CKB
683	4.17e-31	0.847978	0.77	0.405	7.25e-27	6	KCNQ1OT1
684	5.96e-31	0.818362	0.975	0.812	1.04e-26	6	DUSP1
685	6.41e-31	0.826439	0.547	0.195	1.11e-26	6	RGS2
686	4.01e-30	1.54033	0.379	0.099	6.98e-26	6	CFD
687	7.99e-30	0.841116	0.54	0.196	1.39e-25	6	TNFSF10
688	1.05e-28	0.815196	0.609	0.27	1.82e-24	6	SSR3
689	5.61e-28	0.837664	1	0.904	9.76e-24	6	FOS
690	9.2e-27	0.907527	0.845	0.528	1.6e-22	6	PDK4
691	8.55e-26	0.942666	0.665	0.329	1.49e-21	6	CITED2
692	2.59e-25	1.23435	0.304	0.075	4.51e-21	6	HSPA6
693	1.23e-24	0.754495	0.59	0.276	2.13e-20	6	NUCB2
694	4.85e-24	0.756927	0.938	0.712	8.44e-20	6	KLF4
695	4.49e-19	0.914829	0.795	0.598	7.82e-15	6	TUBA1A
696	6.57e-19	0.71378	0.584	0.311	1.14e-14	6	NEU1
697	3.41e-18	0.716428	0.435	0.179	5.93e-14	6	DDIT3
698	1.25e-16	0.77527	0.646	0.396	2.17e-12	6	KLF2
699	2.41e-16	0.905604	0.826	0.655	4.19e-12	6	IER3
700	5.05e-15	0.843962	0.696	0.446	8.78e-11	6	HSPA1B
701	0	3.6687	0.908	0.025	0	7	KRT14
702	0	3.05562	0.928	0.032	0	7	SAA1
703	0	2.62864	0.941	0.015	0	7	KRT5
704	0	2.25625	0.954	0.045	0	7	MIR205HG
705	0	2.21756	0.771	0.012	0	7	KRT17
706	5.42e-302	1.42385	0.627	0.013	9.43e-298	7	MIA
707	4.38e-290	2.16667	0.889	0.053	7.62e-286	7	SFN
708	1.86e-263	1.17799	0.523	0.009	3.23e-259	7	LAMB3
709	6.26e-221	0.959757	0.379	0.003	1.09e-216	7	OXTR
710	3.82e-210	0.856917	0.392	0.005	6.64e-206	7	COL17A1
711	6.61e-169	1.55964	0.706	0.057	1.15e-164	7	CXCL14
712	2.99e-140	1.2193	0.281	0.005	5.2e-136	7	SPP1
713	1.43e-138	0.624636	0.255	0.003	2.48e-134	7	CALML3
714	2.74e-137	0.596004	0.248	0.003	4.76e-133	7	SERPINB5
715	4.29e-117	2.02555	0.908	0.224	7.47e-113	7	DST
716	1.49e-111	0.604187	0.222	0.004	2.6e-107	7	S100B
717	5.66e-104	1.3843	0.562	0.066	9.84e-100	7	MT1G
718	7.32e-104	0.998767	0.451	0.039	1.27e-99	7	FBXO2
719	4.52e-101	1.47819	0.895	0.232	7.87e-97	7	PERP
720	4e-90	1.27627	0.431	0.042	6.96e-86	7	ACTG2
721	1.7e-87	0.622995	0.307	0.018	2.96e-83	7	LTBP2
722	3.13e-83	1.19177	0.601	0.101	5.45e-79	7	FBXO32
723	8.86e-83	1.37988	0.922	0.271	1.54e-78	7	TACSTD2
724	2.48e-82	0.561459	0.288	0.017	4.31e-78	7	SEMA3C
725	1.57e-80	1.07582	0.804	0.18	2.73e-76	7	SFRP1
726	4.5e-80	1.53394	0.967	0.351	7.83e-76	7	ACTA2
727	1.84e-78	1.20294	0.895	0.258	3.21e-74	7	C2orf40
728	3.06e-72	0.967962	0.699	0.143	5.32e-68	7	KRT7
729	2.45e-71	1.27785	0.993	0.892	4.26e-67	7	ACTG1
730	1.67e-65	1.27079	0.83	0.263	2.91e-61	7	CRYAB
731	2.82e-65	1.37526	0.791	0.254	4.9e-61	7	MYLK
732	4.17e-65	0.712019	0.327	0.033	7.26e-61	7	LAMC2
733	7.05e-65	0.704036	0.869	0.23	1.23e-60	7	KRT8
734	7.72e-65	1.58303	0.98	0.648	1.34e-60	7	ANXA1
735	3.94e-64	0.796952	0.556	0.101	6.85e-60	7	PTN
736	7.91e-63	0.653834	1	0.997	1.38e-58	7	RPL36
737	7.93e-63	0.599301	1	1	1.38e-58	7	RPLP1
738	1.69e-61	1.2628	0.706	0.217	2.94e-57	7	STK17A
739	3.17e-58	0.57575	0.19	0.01	5.52e-54	7	WIF1
740	3.52e-55	0.973746	0.588	0.147	6.12e-51	7	PDLIM4
741	1.37e-54	1.06296	0.627	0.163	2.38e-50	7	DUSP2
742	2.18e-54	1.5293	0.967	0.595	3.79e-50	7	MT1E
743	2.32e-53	0.975239	0.529	0.118	4.04e-49	7	BEX2
744	8.63e-53	0.816275	0.425	0.072	1.5e-48	7	SYNM
745	2.1e-52	1.26004	0.569	0.141	3.65e-48	7	CNN1
746	2.21e-52	1.16606	0.83	0.366	3.84e-48	7	CSRP1
747	4.31e-51	0.876252	0.647	0.163	7.49e-47	7	SPINT2
748	4.2e-50	0.599917	0.17	0.01	7.3e-46	7	KRT6B
749	1.37e-49	1.0268	1	0.795	2.38e-45	7	MT1X
750	5.7e-49	0.969927	0.68	0.228	9.91e-45	7	SCPEP1
751	1.71e-48	1.0053	0.961	0.562	2.98e-44	7	NNMT
752	1.29e-44	0.730387	1	0.946	2.24e-40	7	ACTB
753	1.74e-43	0.765191	0.954	0.464	3.02e-39	7	TPM2
754	9.71e-43	0.985569	0.719	0.233	1.69e-38	7	APOE
755	1.63e-42	0.955529	0.804	0.396	2.84e-38	7	ACTN1
756	9.88e-42	0.711715	0.444	0.102	1.72e-37	7	DMKN
757	7.17e-40	0.581266	0.176	0.015	1.25e-35	7	CA2
758	1.17e-39	0.585097	0.327	0.056	2.04e-35	7	ANO1
759	1.07e-38	0.608214	0.405	0.084	1.86e-34	7	EFEMP1
760	6.47e-38	0.703271	0.32	0.058	1.13e-33	7	LAMA3
761	1.16e-37	0.594735	0.275	0.042	2.02e-33	7	MFSD2A
762	1.52e-36	0.994074	0.706	0.329	2.65e-32	7	TUBB2A
763	3.06e-36	1.0191	0.869	0.556	5.31e-32	7	CYR61
764	3.1e-36	0.890116	1	0.961	5.39e-32	7	MT2A
765	5.89e-36	0.629377	0.32	0.061	1.02e-31	7	ARHGEF35
766	2.06e-32	0.862777	0.752	0.332	3.58e-28	7	GEM
767	3.6e-32	0.660033	0.993	0.509	6.27e-28	7	TAGLN
768	2.01e-31	0.624917	0.268	0.047	3.5e-27	7	GLIPR1
769	3.8e-29	0.842729	0.915	0.656	6.61e-25	7	MYC
770	1.32e-28	0.831203	0.843	0.578	2.3e-24	7	ENO1
771	2.01e-28	0.578831	0.993	0.928	3.5e-24	7	NPM1
772	5.07e-28	0.75464	0.784	0.452	8.82e-24	7	PRNP
773	4.28e-26	0.718978	0.739	0.396	7.44e-22	7	NFIB
774	9.11e-26	0.80231	0.693	0.394	1.58e-21	7	MLF1
775	1.88e-25	0.636728	0.373	0.108	3.26e-21	7	ADRB2
776	5.1e-24	0.597704	0.268	0.062	8.86e-20	7	MAOB
777	6.33e-23	0.657672	0.908	0.729	1.1e-18	7	RTN4
778	7.09e-23	0.562157	0.954	0.63	1.23e-18	7	CEBPB
779	1.38e-22	0.884805	0.83	0.597	2.41e-18	7	TUBA1A
780	1.45e-22	0.573267	0.32	0.088	2.52e-18	7	NEDD4L
781	1.09e-21	0.688881	0.588	0.28	1.9e-17	7	PTP4A1
782	1.83e-21	0.706429	0.647	0.358	3.19e-17	7	PLP2
783	1.84e-21	0.563282	0.497	0.183	3.2e-17	7	ATP1B1
784	4.98e-20	0.697056	0.627	0.338	8.66e-16	7	TLE4
785	1.68e-19	0.611884	0.667	0.382	2.92e-15	7	UBE2S
786	8.29e-18	0.567656	0.752	0.487	1.44e-13	7	NUPR1
787	8.97e-18	0.744197	0.556	0.279	1.56e-13	7	SGK1
788	1.28e-17	0.55125	0.379	0.138	2.23e-13	7	HOMER1
789	4.94e-17	0.550972	0.765	0.511	8.6e-13	7	NPC2
790	6.41e-17	0.600267	0.771	0.554	1.12e-12	7	IFRD1
791	1.43e-16	0.549848	0.131	0.022	2.49e-12	7	S100A2
792	2.13e-16	0.613472	0.686	0.441	3.7e-12	7	TPM4
793	2.64e-16	0.625037	0.693	0.456	4.59e-12	7	MYLIP
794	1.01e-15	0.546123	0.954	0.813	1.75e-11	7	DUSP1
795	2.1e-15	0.629268	0.431	0.197	3.65e-11	7	EGR3
796	8.03e-14	0.595258	0.673	0.481	1.4e-09	7	KLF10
797	4.72e-12	0.671613	0.549	0.336	8.21e-08	7	CITED2
798	1.64e-11	0.573351	0.66	0.509	2.86e-07	7	SLC3A2
799	2.39e-10	0.596384	0.51	0.326	4.16e-06	7	PLK2
800	3.63e-09	0.596844	0.431	0.238	6.31e-05	7	ARC
801	0	2.7447	0.667	0.003	0	8	RGS1
802	0	2.22367	0.646	0.001	0	8	IL7R
803	0	1.58639	0.5	0.001	0	8	CD69
804	0	1.45669	0.625	0.002	0	8	CD53
805	0	1.43812	0.542	0	0	8	PTPRC
806	0	1.40645	0.542	0	0	8	CD48
807	1.58e-303	1.03004	0.458	0	2.75e-299	8	SLA
808	4.78e-303	1.43596	0.438	0	8.32e-299	8	CD3D
809	4.2e-300	1.32595	0.562	0.003	7.3e-296	8	HCST
810	1.25e-288	1.25957	0.417	0	2.18e-284	8	SAMSN1
811	1.08e-284	1.92497	0.667	0.006	1.88e-280	8	LAPTM5
812	3.96e-279	0.98022	0.458	0.001	6.89e-275	8	CORO1A
813	8.19e-275	1.26433	0.417	0	1.42e-270	8	CD2
814	2.15e-260	0.968828	0.396	0	3.73e-256	8	GPR65
815	1.25e-254	2.04512	0.625	0.007	2.17e-250	8	GPR183
816	1.27e-250	4.02626	0.562	0.005	2.21e-246	8	CCL4
817	3.07e-225	2.4463	0.521	0.005	5.33e-221	8	CCL5
818	1.97e-219	1.8753	0.354	0.001	3.43e-215	8	KLRB1
819	1.04e-217	1.52756	0.479	0.004	1.81e-213	8	CD52
820	2.27e-217	1.03855	0.333	0	3.96e-213	8	CST7
821	1.89e-211	1.08409	0.438	0.003	3.3e-207	8	RUNX3
822	4.88e-203	1.22022	0.312	0	8.49e-199	8	CCL3L1
823	2.68e-202	0.926548	0.292	0	4.66e-198	8	NLRP3
824	1.72e-196	2.88025	0.771	0.021	2.98e-192	8	CXCR4
825	5.19e-191	1.33538	0.312	0.001	9.02e-187	8	CD8A
826	2.92e-189	1.01928	0.354	0.002	5.08e-185	8	ITGB2
827	1.87e-186	1.25295	0.375	0.002	3.25e-182	8	ALOX5AP
828	2.82e-180	1.27479	0.312	0.001	4.91e-176	8	PLEK
829	1.72e-166	1.69534	0.375	0.003	2.99e-162	8	AIF1
830	3.05e-165	1.14297	0.458	0.006	5.3e-161	8	SPOCK2
831	2.34e-164	1.22168	0.479	0.007	4.06e-160	8	CD37
832	1.21e-148	1.78155	0.292	0.002	2.11e-144	8	C1QB
833	1.89e-148	4.0371	0.354	0.003	3.29e-144	8	IL1B
834	2.8e-147	1.79431	0.333	0.003	4.88e-143	8	TYROBP
835	7.07e-146	0.964537	0.229	0	1.23e-141	8	ICOS
836	9.61e-146	0.915029	0.229	0	1.67e-141	8	C3AR1
837	6.65e-145	1.12726	0.208	0	1.16e-140	8	KLRC1
838	2.1e-143	1.46586	0.271	0.001	3.66e-139	8	C1QC
839	3.04e-135	1.0785	0.271	0.002	5.29e-131	8	MS4A6A
840	7.08e-135	2.12227	0.312	0.003	1.23e-130	8	BCL2A1
841	3.79e-122	1.15862	0.25	0.002	6.6e-118	8	LST1
842	2.07e-119	0.916979	0.312	0.004	3.59e-115	8	SYTL3
843	3.01e-116	1.07285	0.167	0	5.24e-112	8	XCL2
844	8.87e-103	1.59466	0.375	0.009	1.54e-98	8	TNF
845	8.62e-93	1.25045	0.167	0.001	1.5e-88	8	XCL1
846	9.72e-92	4.61182	0.396	0.012	1.69e-87	8	CCL3
847	6.42e-87	1.64763	0.312	0.007	1.12e-82	8	FCER1G
848	2.07e-86	1.84554	0.271	0.005	3.6e-82	8	C1QA
849	2.89e-84	1.38387	0.167	0.001	5.04e-80	8	CCL20
850	2.53e-82	1.59951	0.417	0.016	4.4e-78	8	CD7
851	7.58e-82	0.957247	0.375	0.012	1.32e-77	8	LCP1
852	7.81e-80	1.15255	0.208	0.003	1.36e-75	8	CCR7
853	1.1e-77	1.32587	0.271	0.006	1.91e-73	8	MS4A7
854	2.66e-73	0.915124	0.104	0	4.62e-69	8	GZMK
855	1.33e-58	0.892508	0.312	0.012	2.31e-54	8	FCGR2A
856	3.13e-54	0.96722	0.167	0.003	5.44e-50	8	IL1RN
857	1.27e-53	1.86486	0.917	0.177	2.2e-49	8	CYBA
858	4.36e-51	0.958792	0.312	0.015	7.59e-47	8	RHOH
859	3.52e-37	2.23719	1	0.378	6.12e-33	8	SRGN
860	1.12e-34	1.00533	0.458	0.052	1.95e-30	8	GLIPR1
861	1.58e-34	1.44658	0.854	0.224	2.74e-30	8	TNFAIP3
862	2.71e-34	1.19597	0.562	0.084	4.71e-30	8	LEPROTL1
863	4.24e-31	1.1256	0.604	0.107	7.38e-27	8	FNBP1
864	6.71e-30	1.36233	0.75	0.177	1.17e-25	8	DUSP2
865	2.15e-26	1.24357	0.729	0.185	3.74e-22	8	ISG20
866	1.19e-24	1.52782	0.812	0.272	2.06e-20	8	ARHGDIB
867	4.5e-24	0.915369	0.438	0.07	7.83e-20	8	FYN
868	1.78e-23	0.989062	0.458	0.077	3.09e-19	8	PTGER4
869	5.42e-23	0.895704	0.167	0.01	9.42e-19	8	EREG
870	4.87e-20	1.54358	0.875	0.386	8.48e-16	8	RGCC
871	5.95e-20	0.945816	0.417	0.073	1.04e-15	8	STK17B
872	1.14e-19	1.21063	0.562	0.144	1.98e-15	8	RNASET2
873	2.29e-19	1.67952	0.938	0.549	3.98e-15	8	TMEM66
874	2.73e-19	1.13052	0.792	0.292	4.75e-15	8	CD44
875	2.78e-18	1.30298	0.854	0.409	4.83e-14	8	CREM
876	7.29e-17	1.11241	0.708	0.259	1.27e-12	8	SYAP1
877	1.28e-16	1.26337	1	0.681	2.22e-12	8	KLF6
878	3.85e-16	1.32951	0.75	0.334	6.69e-12	8	YPEL5
879	6.35e-16	1.71819	0.875	0.562	1.1e-11	8	TSC22D3
880	1.55e-15	0.909637	0.458	0.116	2.7e-11	8	CTSS
881	2.41e-15	1.92959	0.438	0.108	4.2e-11	8	CD83
882	4.74e-15	1.09176	0.542	0.162	8.25e-11	8	COTL1
883	4.35e-14	1.24019	1	0.996	7.56e-10	8	FTH1
884	3.53e-13	0.963944	0.708	0.286	6.15e-09	8	EZR
885	2.78e-12	0.920741	0.583	0.207	4.83e-08	8	RGS2
886	7.9e-12	0.975064	0.729	0.335	1.37e-07	8	FXYD5
887	1.33e-11	1.07017	0.417	0.123	2.31e-07	8	PPP2R5C
888	1.16e-10	0.942604	0.688	0.363	2.02e-06	8	REL
889	3.95e-10	1.02401	0.479	0.183	6.87e-06	8	RILPL2
890	4.28e-09	2.32665	0.396	0.138	7.45e-05	8	HLA-DQA1
891	8.81e-09	0.993064	0.438	0.168	0.000153313	8	EMP3
892	6.37e-07	1.5918	0.167	0.035	0.0110826	8	GNLY
893	9.84e-07	1.3761	0.458	0.234	0.0171138	8	PMAIP1
894	1.56e-06	3.49886	0.354	0.152	0.0270857	8	IL8
895	1.2e-05	0.906192	0.833	0.662	0.208393	8	ANXA1
896	0.000126688	1.48226	0.688	0.468	1	8	CD74
897	0.000748352	1.68535	0.312	0.161	1	8	CXCL3
898	0.000849521	1.61534	0.396	0.263	1	8	HLA-DQB1
899	0.0043634	1.8974	0.438	0.331	1	8	HLA-DPB1
900	0.00561265	1.12765	0.208	0.1	1	8	G0S2
901	0	3.01626	0.806	0.006	0	9	LTF
902	0	1.17213	0.581	0.002	0	9	FABP7
903	8.33e-302	1.1917	0.581	0.002	1.45e-297	9	DEFB1
904	4.31e-285	2.39051	0.71	0.005	7.49e-281	9	SCGB1D2
905	4.44e-274	0.720227	0.452	0.001	7.72e-270	9	BBOX1
906	3.02e-268	1.25968	0.581	0.003	5.25e-264	9	C2orf82
907	6.63e-260	1.25065	0.516	0.002	1.15e-255	9	S100A9
908	2e-251	0.94192	0.613	0.004	3.48e-247	9	GABRP
909	2.62e-248	0.779407	0.387	0	4.56e-244	9	FGFBP1
910	1.8e-241	3.82005	0.742	0.008	3.13e-237	9	SCGB2A2
911	1.73e-234	2.53651	0.903	0.015	3.01e-230	9	KRT15
912	4.47e-219	1.64544	0.484	0.003	7.78e-215	9	MMP7
913	1.29e-208	0.882746	0.355	0.001	2.24e-204	9	PIGR
914	3.91e-202	0.774144	0.29	0	6.8e-198	9	GSTA1
915	1.44e-200	1.29415	0.613	0.007	2.51e-196	9	KRT16
916	3.17e-178	2.01904	0.677	0.011	5.51e-174	9	KRT6B
917	3.86e-161	1.35031	0.387	0.003	6.72e-157	9	KRT81
918	8.43e-139	0.929925	0.548	0.009	1.47e-134	9	CHI3L1
919	7.4e-135	2.09052	0.71	0.018	1.29e-130	9	KRT23
920	1.29e-106	0.918533	0.419	0.007	2.24e-102	9	SAA2
921	3.31e-104	0.645235	0.484	0.01	5.75e-100	9	STAC2
922	7.94e-96	1.26244	0.581	0.018	1.38e-91	9	LIF
923	4.76e-89	0.925833	0.581	0.02	8.28e-85	9	PDZK1IP1
924	5.98e-89	1.68844	0.839	0.046	1.04e-84	9	SLPI
925	2.56e-83	1.16495	0.71	0.034	4.46e-79	9	PRSS8
926	2.14e-78	1.64458	0.839	0.054	3.72e-74	9	CLDN3
927	8.35e-67	1.23061	0.839	0.062	1.45e-62	9	EPCAM
928	9.22e-65	1.59044	0.871	0.073	1.6e-60	9	TPT1-AS1
929	1.61e-64	0.827546	0.226	0.003	2.81e-60	9	LCN2
930	2.13e-59	0.661094	0.387	0.013	3.7e-55	9	CCL28
931	4.43e-58	1.4687	0.774	0.062	7.71e-54	9	SOX9
932	3.32e-57	1.08884	0.71	0.051	5.78e-53	9	PRSS22
933	6.9e-53	1.60628	0.806	0.068	1.2e-48	9	SAA1
934	1.3e-48	0.750307	0.581	0.037	2.27e-44	9	MIA
935	4.57e-43	2.55642	1	0.17	7.94e-39	9	CLDN4
936	3.93e-40	0.663168	0.581	0.046	6.85e-36	9	AK5
937	6.52e-40	2.31883	0.839	0.115	1.13e-35	9	PTN
938	3.68e-37	0.646175	0.613	0.056	6.4e-33	9	KRTCAP3
939	1.48e-36	2.30426	0.129	0.002	2.57e-32	9	FDCSP
940	2.47e-36	1.53544	0.742	0.087	4.29e-32	9	RARRES1
941	6.52e-34	0.911644	0.645	0.068	1.13e-29	9	SPINT1
942	1.55e-33	0.62548	0.645	0.068	2.69e-29	9	RAP2B
943	1.95e-33	0.66376	0.645	0.07	3.4e-29	9	CXCL16
944	1.13e-32	1.02003	0.419	0.03	1.97e-28	9	PDE4B
945	3.73e-32	0.890214	0.645	0.072	6.49e-28	9	CLCF1
946	4.27e-32	1.20262	0.839	0.125	7.43e-28	9	CLDN7
947	5.36e-32	1.68673	0.903	0.162	9.33e-28	9	KRT7
948	1.77e-31	0.743584	0.613	0.062	3.07e-27	9	KRT14
949	3.66e-30	1.10242	0.903	0.146	6.36e-26	9	ELF3
950	1.16e-29	1.79631	0.871	0.154	2.02e-25	9	WFDC2
951	9.3e-29	0.939248	0.484	0.044	1.62e-24	9	KRT17
952	1.24e-28	0.793389	0.613	0.075	2.15e-24	9	CITED4
953	5.19e-28	2.48289	1	0.295	9.03e-24	9	TACSTD2
954	1.35e-27	0.72269	0.548	0.06	2.35e-23	9	RHOV
955	1.82e-27	0.673354	0.935	0.151	3.17e-23	9	AZGP1
956	9.16e-27	1.45045	0.871	0.174	1.59e-22	9	SDC4
957	1.92e-25	0.966027	0.935	0.179	3.34e-21	9	SPINT2
958	2.29e-25	0.729565	0.581	0.073	3.98e-21	9	ZNF165
959	5.41e-24	0.84874	0.581	0.085	9.41e-20	9	PPAP2C
960	1.2e-22	1.21251	0.968	0.253	2.08e-18	9	KRT8
961	2.53e-22	0.982316	0.742	0.138	4.4e-18	9	RP1-313I6.12
962	5.64e-21	0.89479	0.774	0.154	9.81e-17	9	MGST1
963	6.57e-21	0.761547	0.839	0.16	1.14e-16	9	FXYD3
964	1.03e-20	0.743861	0.581	0.088	1.8e-16	9	SFN
965	4.85e-20	2.1458	1	0.695	8.44e-16	9	MGP
966	1.69e-17	0.866923	0.839	0.204	2.94e-13	9	SFRP1
967	7.58e-17	0.670405	0.774	0.181	1.32e-12	9	OCIAD2
968	1.2e-16	1.26974	0.871	0.333	2.09e-12	9	MAP2K3
969	1.35e-16	1.10466	0.903	0.286	2.35e-12	9	EZR
970	2.54e-16	0.806767	0.935	0.284	4.42e-12	9	CRYAB
971	5.54e-16	0.643399	0.806	0.179	9.63e-12	9	TSTD1
972	1.92e-15	0.640968	0.516	0.093	3.34e-11	9	SLC12A2
973	2.76e-15	0.779775	0.742	0.177	4.8e-11	9	HOTAIRM1
974	6.94e-14	0.95678	0.968	0.427	1.21e-09	9	LY6E
975	9.49e-14	0.838489	0.806	0.249	1.65e-09	9	KRT18
976	1.1e-13	1.14706	0.935	0.452	1.91e-09	9	PHLDA2
977	1.49e-13	0.747121	0.645	0.163	2.59e-09	9	HEBP2
978	2.67e-13	0.737323	0.839	0.258	4.64e-09	9	PERP
979	8.29e-13	0.955797	0.71	0.194	1.44e-08	9	CRABP2
980	4.41e-12	0.694129	0.71	0.193	7.67e-08	9	ATP1B1
981	5.5e-12	0.654361	1	0.983	9.57e-08	9	RPLP0
982	1.07e-11	0.887322	0.968	0.767	1.87e-07	9	S100A11
983	1.14e-11	0.885327	0.71	0.23	1.98e-07	9	HMGA1
984	3.44e-11	0.705068	0.903	0.402	5.98e-07	9	PRELID1
985	5.4e-11	0.837354	0.935	0.502	9.4e-07	9	TNFRSF12A
986	6.83e-11	0.734108	0.548	0.139	1.19e-06	9	ANKRD36C
987	1.41e-10	1.22906	0.613	0.182	2.45e-06	9	DUSP2
988	1.96e-10	0.706707	0.774	0.261	3.41e-06	9	CHPT1
989	2.11e-10	0.712922	0.677	0.21	3.68e-06	9	CDC42EP1
990	2.42e-10	0.675744	1	0.896	4.21e-06	9	ACTG1
991	2.51e-10	0.645077	0.806	0.286	4.37e-06	9	NCOA7
992	3.35e-10	0.652516	0.484	0.115	5.84e-06	9	RBP1
993	4.63e-10	0.767187	0.677	0.241	8.06e-06	9	SPHK1
994	4.35e-09	0.65079	0.839	0.388	7.57e-05	9	CXCL2
995	5.45e-09	0.623757	0.613	0.188	9.48e-05	9	WEE1
996	8.06e-09	1.08421	0.806	0.367	0.000140206	9	PLAUR
997	5.32e-08	0.661836	0.935	0.557	0.000926212	9	APP
998	5.5e-08	0.670496	0.742	0.312	0.000956379	9	NDRG2
999	7.37e-08	0.678563	0.258	0.048	0.00128166	9	ALDH1A3
1000	9.05e-07	0.639903	0.677	0.296	0.015744	9	USP53
